# Supplementary material for: Changes in primary metabolism under light and dark conditions in response to overproduction of a response regulator RpaA in the unicellular cyanobacterium Synechocystis sp. PCC 6803
Source: Front Microbiol. 2015 Aug 26;6:888. doi: 10.3389/fmicb.2015.00888 (PMC4549654; doi:10.3389/fmicb.2015.00888)
Supplement: Supplementary file 1 [file Table_1.XLSX]

## Sheet: Sheet1
Table S1 Data of LC-MS/MS and GC-MS analyses
Data represent means ± SD results from four independent experiments. Metabolite levels were calibrated relative to that of the corresponding metabolite in GT under light conditions (set at 100%).
LC-MS/MS	Relative Value
	Average	Glucose-6-phosphate	Ribose-5-phosphate	Sedoheptulose-7-phosphate	Fructose-6-phosphate	Glucose-1-phosphate	Glyceraldehyde-3-phosphate	Xylulose-5-phosphate	Ribulose-5-phosphate	NAD	Dihydroxyacetonephosphate	AMP	6-Phosphogluconate	ADP-Glu	NADP	3-Phosphoglycerate/2-Phosphoglycerate	Fructose-1,6-bis-phosphate	NADH	RuBP	ADP	Phosphoenolpyruvate	NADPH	ATP	Acetyl CoA
	GT_Light	100	100	100	100	100	100	100	100	100	100	100	100	100	100	100	100	100	100	100	100	100	100	100
	ROX310_Light	33.2869	115.937	85.9814	54.3332	41.1432	99.6534	131.615	143.274	94.0614	101.695	92.7915	83.8269	88.089	131.602	107.091	82.0686	18.8023	74.5946	93.5688	127.679	61.3205	90.3763	71.0641
	GT_Dark	10.049	18.2188	5.37414	9.23513	8.07264	18.5508	10.9555	10.652	137.666	23.9454	92.7065	20.811	2.69095	161.515	25.3331	38.8744	55.8458	34.4294	107.727	18.5713	52.7637	117.708	31.7418
	ROX310_Dark	0.84447	7.29942	2.513	1.15329	4.85907	6.36514	6.39464	6.00905	124.407	8.09354	107.407	18.0094	0	215.642	35.714	23.6999	34.8894	18.3324	122.911	45.5021	35.2138	112.808	42.1014
P-value	GTvsROX310_Light	0.0212489	0.245055	0.0961954	0.00366807	0.0362302	0.989203	0.160148	0.0799855	0.28009	0.891437	0.518232	0.212232	0.693635	0.00177879	0.0402172	0.373578	0.269886	0.211614	0.455193	0.00469319	0.150029	0.349978	0.266415
	GTvsROX310_Dark	0.000938858	0.00678986	0.00808911	0.000345731	0.116557	0.0646431	0.105554	0.0376561	0.278165	0.00712909	0.308347	0.54913	0.391002	0.018628	0.298668	0.0310922	0.0312018	0.0968223	0.187304	0.058182	0.11281	0.369461	0.128453
	SD	Glucose-6-phosphate	Ribose-5-phosphate	Sedoheptulose-7-phosphate	Fructose-6-phosphate	Glucose-1-phosphate	Glyceraldehyde-3-phosphate	Xylulose-5-phosphate	Ribulose-5-phosphate	NAD	Dihydroxyacetonephosphate	AMP	6-Phosphogluconate	ADP-Glu	NADP	3-Phosphoglycerate/2-Phosphoglycerate	Fructose-1,6-bis-phosphate	NADH	RuBP	ADP	Phosphoenolpyruvate	NADPH	ATP	Acetyl CoA
	GT_Light	20.5125	11.4256	12.7467	6.72219	15.6802	26.1764	19.717	24.5458	3.80388	13.621	20.4099	22.0576	43.8228	8.72961	5.37318	29.7288	108.696	20.6406	10.276	7.53642	31.3389	12.4797	44.0839
	ROX310_Light	12.4267	14.2547	13.147	4.51442	19.4928	25.0466	22.8222	22.4871	5.54848	18.8398	7.20727	3.10801	22.7904	7.55519	2.0715	10.21	22.5245	13.125	6.51079	7.76672	11.3444	5.89136	3.81789
	GT_Dark	1.26151	4.39834	0.556748	1.03013	3.68896	7.28583	2.57431	1.9828	9.49359	3.51545	17.4061	6.54635	5.3819	17.1433	8.13085	7.83277	17.3338	10.6403	23.8683	4.24044	12.0717	7.663	6.06553
	ROX310_Dark	0.202272	1.8742	0.81467	0.381297	0.857953	3.3125	1.97566	1.24781	13.5616	1.32189	8.83494	2.86087	0	9.58015	8.61695	3.69361	26.5363	3.64365	6.49304	13.905	5.74392	8.03839	5.33178
GC-MS	Relative Value
	Average	Pyruvate	Lactate	Succinate	Fumarate	Malate	Citrate	Isocitrate
	GT_Light	100	100	100	100	100	100	100
	ROX310_Light	113.945	149.937	83.2577	19.6812	0	96.3911	63.328
	GT_Dark	0	135.131	69.5248	87.0789	14.9445	127.193	109.995
	ROX310_Dark	0	92.4665	53.7081	68.7624	32.4618	161.379	64.1713
P-value	GTvsROX310_Light	0.449597	0.168349	0.254195	0.00776475	0.111696	0.697966	0.000554813
	GTvsROX310_Dark	ND	0.059192	0.0626232	0.257913	0.369725	0.158297	0.001451
	SD	Pyruvate	Lactate	Succinate	Fumarate	Malate	Citrate	Isocitrate
	GT_Light	30.6139	5.35802	9.5448	11.8374	89.57	18.9741	3.92318
	ROX310_Light	12.8522	51.4305	16.3694	25.3387	0	5.6276	3.9497
	GT_Dark	0	26.4023	4.23708	32.2467	29.889	13.1364	8.22118
	ROX310_Dark	0	13.8292	9.55586	20.7012	37.538	24.2149	4.1167
The data of the GT strain under light and dark conditions were cited from our previous study (Osanai et al. 2014c).
